# Supplementary material for: A Risk of Gonadoblastoma in Familial Swyer Syndrome—A Case Report and Literature Review
Source: J Clin Med. 2024 Jan 30;13(3):785. doi: 10.3390/jcm13030785 (PMC10856735; doi:10.3390/jcm13030785)
Supplement: Supplementary file 1 [file jcm-13-00785-s001.zip]

Archive with 1 entries (1 files):
- jcm-2797316-supplementary.pdf
